# Supplementary material for: Creatinine is a biochemical marker for assessing how untrained people adapt to fitness training loads
Source: PeerJ. 2020 May 22;8:e9137. doi: 10.7717/peerj.9137 (PMC7247523; doi:10.7717/peerj.9137)
Supplement: Data S1 [file peerj-08-9137-s001.xlsx]

## Sheet: Sheet1
		The results of strength testing (1RM) in group A participants during the experiment (n=25)
																									Observation term, months
																									Initial data	1.5	3
		bench press on the block of the training equipment “Smith machine”			Moving hands with dumbbells			Hammers			Lifting dumbbells on biceps standing			sitting dumbbell bench press			Lifting a dumbbell in front of you sitting			Extension of arms on the block standing					a	b	c
		a	b	c	a	b	c	a	b	c	a	b	c	a	b	c	a	b	c	a	b	c
	1)	50	60	70	18	18	26	17	20	20	16	18	18	12	14	14	16	18	20	50	55	60
	2)	51	55	65	18	18	28	19	20	22	17	20	20	10	12	16	16	16	18	50	55	60
	3)	64	75	90	26	30	40	20	22	24	19	22	22	14	18	20	18	24	26	55	70	75
	4)	78	85	100	27	34	44	20	20	24	19	20	22	14	16	22	22	26	26	60	75	80
	5)	52	60	70	19	18	26	16	20	20	16	18	18	12	14	14	18	18	20	55	55	60
	6)	50	55	65	18	18	28	18	20	22	16	20	20	10	12	16	14	16	18	50	55	60
	7)	66	75	90	26	30	40	1	22	24	21	22	22	14	18	20	20	24	26	60	70	75
	8)	79	85	100	28	34	44	20	20	24	20	20	22	14	16	22	24	26	26	60	75	80
	9)	50	60	70	18	18	26	16	20	20	16	18	18	12	14	14	16	18	20	45	55	60
	10)	50	55	65	17	18	28	18	20	22	16	20	20	10	12	16	14	16	18	50	55	65
	11)	65	75	90	26	30	40	20	22	24	18	22	22	14	18	20	20	24	26	65	70	75
	12)	75	85	100	28	34	44	20	20	24	20	20	22	14	16	22	22	26	26	60	75	75
	13)	55	60	70	19	18	26	16	20	20	16	18	18	12	14	14	16	18	20	50	55	60
	14)	50	55	65	18	18	28	18	20	22	18	20	20	10	12	16	14	16	18	50	55	60
	15)	65	75	90	26	30	40	17	22	24	18	22	22	14	18	20	22	24	26	60	70	75
	16)	80	85	100	28	34	44	20	20	24	20	20	22	14	16	22	24	26	26	60	75	80
	17)	50	60	70	18	18	26	16	20	20	16	18	18	12	14	14	16	18	20	50	55	60
	18)	50	55	65	18	18	28	19	20	22	18	20	20	10	12	16	14	16	18	50	55	60
	19)	68	75	90	26	30	40	21	22	24	18	22	22	14	18	20	18	24	26	60	70	75
	20)	77	85	100	28	34	44	21	20	24	21	20	22	14	16	22	24	26	26	60	75	80
	21)	50	60	70	18	18	26	16	20	20	15	18	18	12	14	14	16	18	20	50	55	60
	22)	50	55	65	18	18	28	18	20	22	16	20	20	10	12	16	14	16	18	50	55	60
	23)	65	75	90	26	30	40	20	22	24	20	22	22	14	18	20	20	24	26	60	70	75
	24)	80	85	100	28	34	44	20	20	24	20	20	22	14	16	22	26	26	26	60	75	80
	25)	50	60	70	18	18	26	16	20	20	18	18	18	12	14	14	16	18	20	50	55	60

## Sheet: Sheet2
The results of strength testing (1RM) in group A participants during the experiment (n=25)							Having analyzed the indices of body circumference and strength capabilities of the body in the process of performing experimental training exercises, we made up the final table.
Observation term, months (Initial data)							Observation term, months (3)
indices		Observation term, months (Initial data)	Ra	m, кг	Wn,кг		indices		Observation term, months (3)	Ra	m, кг	Wn,кг
bench press on the block of the training equipment “Smith machine”, kg		60,80±2,52	0.53	32,22±1,37	257,02±10,47		bench press on the block of the training equipment “Smith machine”, kg		80,80±2,89	0.53	42,82±1,16	384,56±17,81
Moving hands with dumbbells, kg		22,32±0,92	0.53	11,82±0,58	106,33±5,43		Moving hands with dumbbells, kg		34,16±1,57	0.53	18,10±0,96	163,15±9,18
Hammers, kg		18,40±0,34	0.53	9,75±0,66	87,68±2,93		Hammers, kg		22,40±0,34	0.53	11,87±0,77	97,18±3,12
Lifting dumbbells on biceps standing, kg		17,92±0,40	0.53	9,49±0,47	85,13±2,80		Lifting dumbbells on biceps standing, kg		20,40±0,34	0.53	10,81±0,34	110,16±2,04
sitting dumbbell bench press, kg		12,48±0,33	0.53	6,61±0,43	59,02±1,85		sitting dumbbell bench press, kg		17,84±0,65	0.53	9,45±0,37	85,30±4,20
Lifting a dumbbell in front of you sitting, kg		18,40±0,77	0.53	9,75±0,51	85,30±4,70		Lifting a dumbbell in front of you sitting, kg		22,40±0,72	0.53	11,87±0,77	106,16±4,08
Extension of arms on the block standing, kg		54,80±1,01	0.53	29,04±1,12	260,33±7,81		Extension of arms on the block standing, kg		68,40±1,81	0.53	36,25±1,22	325,63±12,53
Observation term, months (1,5)
indices		Observation term, months (1,5)	Ra	m, кг	Wn,кг
bench press on the block of the training equipment “Smith machine”, kg		68,40±2,41	0.53	36,25±1,22	325,63±15,07
Moving hands with dumbbells, kg		24,72±1,45	0.53	13,11±0,62	97,01±1,86
Hammers, kg		20,48±0,17	0.53	10,85±0,52	94,63±2,55
Lifting dumbbells on biceps standing, kg		19,92±0,29	0.53	10,55±0,43	110,59±1,84
sitting dumbbell bench press, kg		14,96±0,44	0.53	7,92±0,41	70,55±2,07
Lifting a dumbbell in front of you sitting, kg		20,88±0,83	0.53	11,06±0,79	99,21±4,81
Extension of arms on the block standing, kg		63,40±1,81	0.53	33,60±1,47	301,88±12,15

## Sheet: Sheet3
														Observation term, months
			The results of strength testing (1RM) in group B participants during the experiment (n=25)											Initial data	1.5	3
														a	b	c
			bench press on the block of the training equipment “Smith machine”			Moving hands with dumbbells			Hammers			Lifting dumbbells on biceps standing			sitting dumbbell bench press			Lifting a dumbbell in front of you sitting			Extension of hands on the block standing
			a	b	c	a	b	c	a	b	c	a	b	c	a	b	c	a	b	c	a	b	c
		1)	40	50	70	16	18	26	12	14	20	12	14	18	8	10	14	14	16	18	45	50	62
		2)	50	60	80	18	24	28	18	22	24	16	20	22	10	12	16	14	16	18	55	60	75
		3)	45	60	82	20	24	34	18	22	24	18	20	20	12	14	16	16	18	22	50	55	72
		4)	75	90	105	22	32	42	20	22	26	16	20	24	14	16	20	18	20	22	60	75	85
		5)	40	50	70	14	18	26	12	14	20	12	14	18	10	10	14	14	16	18	40	50	62
		6)	50	60	80	18	24	28	18	22	24	16	20	22	10	12	16	14	16	18	50	60	75
		7)	45	60	82	18	24	34	18	22	24	18	20	20	12	14	16	16	18	22	50	55	72
		8)	75	90	105	26	32	42	20	22	26	16	20	24	12	16	20	18	20	22	60	75	85
		9)	40	50	70	14	18	26	12	14	20	12	14	18	8	10	14	14	16	18	40	50	62
		10)	50	60	80	18	24	28	18	22	24	16	20	22	12	12	16	14	16	18	50	60	75
		11)	45	60	82	18	24	34	18	22	24	18	20	20	12	14	16	16	18	22	50	55	72
		12)	75	90	105	26	32	42	20	22	26	16	20	24	14	16	20	18	20	22	60	75	85
		13)	40	50	70	14	18	26	14	14	20	14	14	18	8	10	14	14	16	18	40	50	62
		14)	50	60	80	18	24	28	16	22	24	14	20	22	10	12	16	14	16	18	50	60	75
		15)	45	60	82	18	24	34	18	22	24	18	20	20	12	14	16	16	18	22	50	55	72
		16)	75	90	105	26	32	42	20	22	26	16	20	24	14	16	20	18	20	22	55	75	85
		17)	40	50	70	14	18	26	12	14	20	12	14	18	12	10	14	14	16	18	45	50	62
		18)	50	60	80	18	24	28	20	22	24	16	20	22	8	12	16	14	16	18	50	60	75
		19)	45	60	82	18	24	34	18	22	24	18	20	20	12	14	16	16	18	22	50	55	72
		20)	75	90	105	26	32	42	20	22	26	16	20	24	14	16	20	18	20	22	60	75	85
		21)	40	50	70	14	18	26	12	14	20	12	14	18	6	10	14	14	16	18	45	50	62
		22)	50	60	80	18	24	28	18	22	24	16	20	22	12	12	16	14	16	18	45	60	75
		23)	45	60	82	18	24	34	18	22	24	18	20	20	12	14	16	16	18	22	50	55	72
		24)	75	90	105	26	32	42	16	22	26	16	20	24	14	16	20	18	20	22	60	75	85
		25)	40	50	70	14	18	26	14	14	20	12	14	18	8	10	14	14	16	18	40	50	62

## Sheet: Sheet4
The results of strength testing (1RM) in group B participants during the experiment (n=25)					Having analyzed the indices of body circumference and strength capabilities of the body in the process of performing experimental training exercises, we made up the final table.
Observation term, months (Initial data)									Observation term, months (3)
indices		Observation term, months (Initial data)	Ra, y.e.	m, кг	Wn,кг				indices		Observation term, months (3)	Ra, y.e.	m, кг	Wn,кг
bench press on the block of the training equipment “Smith machine”, kg		52,00±2,73	0.72	37,44±1,97	171,36±12,34				bench press on the block of the training equipment “Smith machine”, kg		83,68±2,62	0.72	60,24±1,89	272,96±13,62
Moving hands with dumbbells, kg		18,80±0,89	0.72	13,53±0,64	61,74±4,07				Moving hands with dumbbells, kg		32,24±1,07	0.72	23,21±0,91	104,94±5,71
Hammers, kg		16,80±0,83	0.72	12,09±0,45	54,95±2,97				Hammers, kg		23,36±0,45	0.72	16,81±0,32	75,91±2,93
Lifting dumbbells on biceps standing, kg		15,36±0,45	0.72	11,05±0,32	47,00±1,78				Lifting dumbbells on biceps standing, kg		20,88±0,46	0.72	15,03±0,33	68,08±2,96
sitting dumbbell bench press, kg		10,88±0,46	0.72	7,83±0,33	35,48±2,01				sitting dumbbell bench press, kg		16,40±0,44	0.72	11,80±0,32	53,45±2,48
Lifting a dumbbell in front of you sitting, kg		15,44±0,33	0.72	11,11±0,24	49,99±1,85				Lifting a dumbbell in front of you sitting, kg		19,92±0,40	0.72	14,34±0,29	64,28±2,01
Extension of arms on the block standing, kg		49,60±1,46	0.72	35,71±1,05	161,85±7,82				Extension of arms on the block standing, kg		73,04±1,70	0.72	52,58±1,22	238,00±10,34
Observation term, months (1,5)
indices		Observation term, months (1,5)	Ra, y.e.	m, кг	Wn,кг
bench press on the block of the training equipment “Smith machine”, kg		64,40±3,05	0.72	46,36±2,20	211,39±13,96
Moving hands with dumbbells, kg		24,24±1,02	0.72	17,45±0,74	79,48±4,81
Hammers, kg		19,76±0,73	0.72	14,22±0,52	64,51±3,34
Lifting dumbbells on biceps standing, kg		18,32±0,54	0.72	13,19±0,39	59,67±2,72
sitting dumbbell bench press, kg		12,88±0,46	0.72	9,27±0,33	41,93±2,13
Lifting a dumbbell in front of you sitting, kg		17,44±0,33	0.72	12,55±0,24	56,44±1,97
Extension of arms on the block standing, kg		59,60±1,91	0.72	42,91±1,37	194,97±10,21

## Sheet: Sheet5
	shoulders circumference			chest circumference			shin circumference			Hip circumference							Observation term, months
	a	b	c	a	b	c	a	b	c	a	b	c					Initial data	1.5	3
1)	29	29.5	30	91	92.5	93	36	36	36	50.5	51.5	51.5					a	b	c
2)	30	31.5	32	98.5	99	100	36	36	37	54	54	55		body circumference
3)	31	32	32.5	94	95	95	34	34	34	47	49	49		Group A participants
4)	34	36.5	37	107	107.5	106.5	37	37	36.5	55	56	55
5)	29	29.5	30	91	92	93	36	36	36	50.5	51.5	51.5
6)	30	31.5	32	100	99	100	36	36	37	55	54	55
7)	30.5	32	32.5	94	96	95	34	34	34	47	49	49
8)	34	36.5	37	107	106	106.5	37	37	36.5	55	56	55
9)	29.5	29.5	30	92	92	93	36	36	36	50.5	51.5	51.5
10)	32	31.5	32	98.5	99	100	36	36	37	54	54	55
11)	30	32	32.5	94	95	95	34	34	34	47	49	49
12)	33	36.5	37	105	107.5	106.5	37	37	36.5	55	56	55
13)	29	29.5	30	91.5	92.5	93	36	36	36	50.5	51.5	51.5
14)	30	31.5	32	98.5	99	100	36	36	37	54	55	55
15)	30	32	32.5	94	95	95	34	34	34	48	49	49
16)	34	36.5	37	107	107	106.5	37	37	36.5	53	56	55
17)	29	29.5	30	91	92	93	36	36	36	50.5	51.5	51.5
18)	31	31.5	32	98.5	99	100	36	36	37	54	54	55
19)	30	32	32.5	94.5	95	95	34	34	34	47	49	49
20)	35	36.5	37	106	107.5	106.5	37	37	36.5	55	56	55
21)	29	29.5	30	91	92	93	36	36	36	50.5	51.5	51.5
22)	30	31.5	32	98.5	99	100	36	36	37	54	54	55
23)	32	32	32.5	94	95	95	34	34	34	47	48	49
24)	33	36.5	37	107	107.5	106.5	37	37	36.5	55	56	55
25)	29	29.5	30	91	92	93	36	36	36	50.5	51.5	51.5

## Sheet: Sheet6
Group A participants							Group B participants
body circumference							body circumference
		Observation term, months							Observation term, months
indices		Initial data	1.5	3			indices		Initial data	1.5	3
shoulders circumference, см		30,92±0,47	32,26±0,52	32,76±0,52			shoulders circumference, см		30,92±0,47	32,26±0,52	32,76±0,52
chest circumference, см		97,36±1,23	98,12±1,19	98,40±1,06			chest circumference, см		97,36±1,23	98,12±1,19	98,40±1,06
shin circumference, см		35,76±0,28	35,76±0,28	35,88±0,22			shin circumference , см		35,76±0,28	35,76±0,28	35,88±0,22
Hip circumference, см		51,58±0,63	52,58±0,52	52,58±0,50			Hip circumference, см		51,58±0,63	52,58±0,52	52,58±0,50

## Sheet: Sheet7
																		Observation term, months
		shoulders circumference			chest circumference			shin circumference			Hip circumference							Initial data	1.5	3
		a	b	c	a	b	c	a	b	c	a	b	c					a	b	c
	1)	27	29	30.5	90	92	93.5	31	31.5	32	42	46	49		body circumference
	2)	31	33	34	95	97	99	33	33.5	33.5	47.5	49.5	49.5		Group B participants
	3)	30	33	33.5	89	92	94	37	37	37	48	49	51
	4)	31.5	34	36	98	101	102.5	38	38	38	58	59	60.5
	5)	27.5	29	30.5	90	92	93.5	31	31.5	32	42	46	49
	6)	31	33	34	95	97	99	33	33.5	33.5	47.5	49.5	49.5
	7)	30	33	33.5	89	93	94	37	37	37	48	49	51
	8)	31	34	36	98	100	102.5	38	38	38	58	59	60.5
	9)	28	29	30.5	90	92	93.5	31	31.5	32	42	46	49
	10)	31	33	34	95	97	99	33	33.5	33.5	47.5	49.5	49.5
	11)	30	33	33.5	89	92	94	37	37	37	48	49	51
	12)	32	34	36	98	102	102.5	38	38	38	58	59	60.5
	13)	27	29	30.5	90	92	93.5	31	31.5	32	42	46	49
	14)	31	33	34	95	97	99	33	33.5	33.5	47.5	49.5	49.5
	15)	30	33	33.5	89	92	94	37	37	37	48	49	51
	16)	32	34	36	98	100	102.5	38	38	38	58	59	60.5
	17)	27	29	30.5	90	92	93.5	31	31.5	32	42	46	49
	18)	31	33	34	95	97	99	33	33.5	33.5	47.5	49.5	49.5
	19)	30	33	33.5	89	92	94	37	37	37	48	49	51
	20)	32	34	36	98	101	102.5	38	38	38	58	59	60.5
	21)	27	29	30.5	90	92	93.5	31	31.5	32	42	46	49
	22)	31	33	34	95	97	99	33	33.5	33.5	47.5	49.5	49.5
	23)	29	33	33.5	89	92	94	37	37	37	48	49	51
	24)	31	34	36	98	101	102.5	38	38	38	58	59	60.5
	25)	29	29	30.5	90	92	93.5	31	31.5	32	42	46	49

## Sheet: Sheet8
																Observation term, months
				The results of Projectile working mass (m) in group A participants during the experiment (n=25), kg												Initial data	1.5	3
																a	b	c
			bench press on the block of the training equipment “Smith machine”			Moving hands with dumbbells			Hammers			Lifting dumbbells on biceps standing			sitting dumbbell bench press			Lifting a dumbbell in front of you sitting			Extension of hands on the block standing
			a	b	c	a	b	c	a	b	c	a	b	c	a	b	c	a	b	c	a	b	c
		1)	26.5	31.8	37.1	9.54	9.54	13.78	8.48	10.6	10.6	8.48	9.54	9.54	6.36	7.42	7.42	8.48	9.54	10.6	26.5	29.15	31.8
		2)	26.5	29.15	34.45	9.54	9.54	14.84	9.54	10.6	11.66	8.48	10.6	10.6	5.3	6.36	8.48	7.42	8.48	9.54	26.5	29.15	31.8
		3)	34.45	39.75	47.7	13.78	15.9	21.2	10.6	11.66	12.72	10.6	11.66	11.66	7.42	9.54	10.6	10.6	12.72	13.78	31.8	37.1	39.75
		4)	42.4	45.05	53	14.84	18.02	23.32	10.6	10.6	12.72	10.6	10.6	11.66	7.42	8.48	11.66	12.72	13.78	13.78	31.8	39.75	42.4
		5)	26.5	31.8	37.1	9.54	9.54	13.78	8.48	10.6	10.6	8.48	9.54	9.54	6.36	7.42	7.42	8.48	9.54	10.6	26.5	29.15	31.8
		6)	26.5	29.15	34.45	9.54	9.54	14.84	9.54	10.6	11.66	8.48	10.6	10.6	5.3	6.36	8.48	7.42	8.48	9.54	26.5	29.15	31.8
		7)	34.45	39.75	47.7	13.78	15.9	21.2	10.6	11.66	12.72	10.6	11.66	11.66	7.42	9.54	10.6	10.6	12.72	13.78	31.8	37.1	39.75
		8)	42.4	45.05	53	14.84	18.02	23.32	10.6	10.6	12.72	10.6	10.6	11.66	7.42	8.48	11.66	12.72	13.78	13.78	31.8	39.75	42.4
		9)	26.5	31.8	37.1	9.54	9.54	13.78	8.48	10.6	10.6	8.48	9.54	9.54	6.36	7.42	7.42	8.48	9.54	10.6	26.5	29.15	31.8
		10)	26.5	29.15	34.45	9.54	9.54	14.84	9.54	10.6	11.66	8.48	10.6	10.6	5.3	6.36	8.48	7.42	8.48	9.54	26.5	29.15	31.8
		11)	34.45	39.75	47.7	13.78	15.9	21.2	10.6	11.66	12.72	10.6	11.66	11.66	7.42	9.54	10.6	10.6	12.72	13.78	31.8	37.1	39.75
		12)	42.4	45.05	53	14.84	18.02	23.32	10.6	10.6	12.72	10.6	10.6	11.66	7.42	8.48	11.66	12.72	13.78	13.78	31.8	39.75	42.4
		13)	26.5	31.8	37.1	9.54	9.54	13.78	8.48	10.6	10.6	8.48	9.54	9.54	6.36	7.42	7.42	8.48	9.54	10.6	26.5	29.15	31.8
		14)	26.5	29.15	34.45	9.54	9.54	14.84	9.54	10.6	11.66	8.48	10.6	10.6	5.3	6.36	8.48	7.42	8.48	9.54	26.5	29.15	31.8
		15)	34.45	39.75	47.7	13.78	15.9	21.2	10.6	11.66	12.72	10.6	11.66	11.66	7.42	9.54	10.6	10.6	12.72	13.78	31.8	37.1	39.75
		16)	42.4	45.05	53	14.84	18.02	23.32	10.6	10.6	12.72	10.6	10.6	11.66	7.42	8.48	11.66	12.72	13.78	13.78	31.8	39.75	42.4
		17)	26.5	31.8	37.1	9.54	9.54	13.78	8.48	10.6	10.6	8.48	9.54	9.54	6.36	7.42	7.42	8.48	9.54	10.6	26.5	29.15	31.8
		18)	26.5	29.15	34.45	9.54	9.54	14.84	9.54	10.6	11.66	8.48	10.6	10.6	5.3	6.36	8.48	7.42	8.48	9.54	26.5	29.15	31.8
		19)	34.45	39.75	47.7	13.78	15.9	21.2	10.6	11.66	12.72	10.6	11.66	11.66	7.42	9.54	10.6	10.6	12.72	13.78	31.8	37.1	39.75
		20)	42.4	45.05	53	14.84	18.02	23.32	10.6	10.6	12.72	10.6	10.6	11.66	7.42	8.48	11.66	12.72	13.78	13.78	31.8	39.75	42.4
		21)	26.5	31.8	37.1	9.54	9.54	13.78	8.48	10.6	10.6	8.48	9.54	9.54	6.36	7.42	7.42	8.48	9.54	10.6	26.5	29.15	31.8
		22)	26.5	29.15	34.45	9.54	9.54	14.84	9.54	10.6	11.66	8.48	10.6	10.6	5.3	6.36	8.48	7.42	8.48	9.54	26.5	29.15	31.8
		23)	34.45	39.75	47.7	13.78	15.9	21.2	10.6	11.66	12.72	10.6	11.66	11.66	7.42	9.54	10.6	10.6	12.72	13.78	31.8	37.1	39.75
		24)	42.4	45.05	53	14.84	18.02	23.32	10.6	10.6	12.72	10.6	10.6	11.66	7.42	8.48	11.66	12.72	13.78	13.78	31.8	39.75	42.4
		25)	26.5	31.8	37.1	9.54	9.89	13.78	8.48	10.6	10.6	8.48	9.54	9.54	6.36	7.42	7.42	8.48	9.54	10.6	26.5	29.15	31.8

## Sheet: Sheet9
	The results of Projectile working mass (m) in group B participants during the experiment (n=25), kg											Observation term, months
												Initial data	1.5	3
												a	b	c
			bench press on the block of the training equipment “Smith machine”			Moving hands with dumbbells			Hammers			Lifting dumbbells on biceps standing			sitting dumbbell bench press			Lifting a dumbbell in front of you sitting			Extension of hands on the block standing
			a	b	c	a	b	c	a	b	c	a	b	c	a	b	c	a	b	c	a	b	c
		1)	28.8	36	50.4	10.08	12.96	18.72	8.64	10.08	14.4	8.64	10.08	12.96	5.76	7.2	10.08	10.08	11.52	12.96	28.8	36	44.64
		2)	36	43.2	57.6	12.96	17.28	20.16	12.96	15.84	17.28	11.52	14.4	15.84	7.2	8.64	11.52	10.08	11.52	12.96	36	43.2	54
		3)	32.4	43.2	59.04	12.96	17.28	24.48	12.96	15.84	17.28	12.96	14.4	14.4	8.64	10.08	11.52	11.52	12.96	15.84	36	39.6	51.84
		4)	54	64.8	75.6	18.72	23.04	30.24	14.4	15.84	18.72	11.52	14.4	17.28	10.08	11.52	14.4	12.96	14.4	15.84	43.2	54	61.2
		5)	28.8	36	50.4	10.08	12.96	18.72	8.64	10.08	14.4	8.64	10.08	12.96	5.76	7.2	10.08	10.08	11.52	12.96	28.8	36	44.64
		6)	36	43.2	57.6	12.96	17.28	20.16	12.96	15.84	17.28	11.52	14.4	15.84	7.2	8.64	11.52	10.08	11.52	12.96	36	43.2	54
		7)	32.4	43.2	59.04	12.96	17.28	24.48	12.96	15.84	17.28	12.96	14.4	14.4	8.64	10.08	11.52	11.52	12.96	15.84	36	39.6	51.84
		8)	54	64.8	75.6	18.72	23.04	30.24	14.4	15.84	18.72	11.52	14.4	17.28	10.08	11.52	14.4	12.96	14.4	15.84	43.2	54	61.2
		9)	28.8	36	50.4	10.08	12.96	18.72	8.64	10.08	14.4	8.64	10.08	12.96	5.76	7.2	10.08	10.08	11.52	12.96	28.8	36	44.64
		10)	36	43.2	57.6	12.96	17.28	20.16	12.96	15.84	17.28	11.52	14.4	15.84	7.2	8.64	11.52	10.08	11.52	12.96	36	43.2	54
		11)	32.4	43.2	59.04	12.96	17.28	24.48	12.96	15.84	17.28	12.96	14.4	14.4	8.64	10.08	11.52	11.52	12.96	15.84	36	39.6	51.84
		12)	54	64.8	75.6	18.72	23.04	30.24	14.4	15.84	18.72	11.52	14.4	17.28	10.08	11.52	14.4	12.96	14.4	15.84	43.2	54	61.2
		13)	28.8	36	50.4	10.08	12.96	18.72	8.64	10.08	14.4	8.64	10.08	12.96	5.76	7.2	10.08	10.08	11.52	12.96	28.8	36	44.64
		14)	36	43.2	57.6	12.96	17.28	20.16	12.96	15.84	17.28	11.52	14.4	15.84	7.2	8.64	11.52	10.08	11.52	12.96	36	43.2	54
		15)	32.4	43.2	59.04	12.96	17.28	24.48	12.96	15.84	17.28	12.96	14.4	14.4	8.64	10.08	11.52	11.52	12.96	15.84	36	39.6	51.84
		16)	54	64.8	75.6	18.72	23.04	30.24	14.4	15.84	18.72	11.52	14.4	17.28	10.08	11.52	14.4	12.96	14.4	15.84	43.2	54	61.2
		17)	28.8	36	50.4	10.08	12.96	18.72	8.64	10.08	14.4	8.64	10.08	12.96	5.76	7.2	10.08	10.08	11.52	12.96	28.8	36	44.64
		18)	36	43.2	57.6	12.96	17.28	20.16	12.96	15.84	17.28	11.52	14.4	15.84	7.2	8.64	11.52	10.08	11.52	12.96	36	43.2	54
		19)	32.4	43.2	59.04	12.96	17.28	24.48	12.96	15.84	17.28	12.96	14.4	14.4	8.64	10.08	11.52	11.52	12.96	15.84	36	39.6	51.84
		20)	54	64.8	75.6	18.72	23.04	30.24	14.4	15.84	18.72	11.52	14.4	17.28	10.08	11.52	14.4	12.96	14.4	15.84	43.2	54	61.2
		21)	28.8	36	50.4	10.08	12.96	18.72	8.64	10.08	14.4	8.64	10.08	12.96	5.76	7.2	10.08	10.08	11.52	12.96	28.8	36	44.64
		22)	36	43.2	57.6	12.96	17.28	20.16	12.96	15.84	17.28	11.52	14.4	15.84	7.2	8.64	11.52	10.08	11.52	12.96	36	43.2	54
		23)	32.4	43.2	59.04	12.96	17.28	24.48	12.96	15.84	17.28	12.96	14.4	14.4	8.64	10.08	11.52	11.52	12.96	15.84	36	39.6	51.84
		24)	54	64.8	75.6	18.72	23.04	30.24	14.4	15.84	18.72	11.52	14.4	17.28	10.08	11.52	14.4	12.96	14.4	15.84	43.2	54	61.2
		25)	28.8	36	50.4	10.08	12.96	18.72	8.64	10.08	14.4	8.64	10.08	12.96	5.76	7.2	10.08	10.08	11.52	12.96	28.8	36	44.64

## Sheet: Sheet10
											Observation term, months
The results of Load volume in a set (Wn) in group A participants during the experiment (n=25), kg											Initial data	1.5	3
											a	b	c
			bench press on the block of the training equipment “Smith machine”			Moving hands with dumbbells			Hammers			Lifting dumbbells on biceps standing			sitting dumbbell bench press			Lifting a dumbbell in front of you sitting			Extension of hands on the block standing
			a	b	c	a	b	c	a	b	c	a	b	c	a	b	c	a	b	c	a	b	c
		1)	212	254.4	296.8	76.32	76.32	110.24	67.84	84.8	84.8	67.84	76.32	76.32	50.88	59.36	59.36	67.84	76.32	84.8	212	233.2	254.4
		2)	212	291.5	344.5	95.4	95.4	148.4	95.4	106	116.6	84.8	106	106	53	63.6	84.8	74.2	84.8	95.4	265	291.5	318
		3)	275.6	318	381.6	110.24	127.2	169.6	84.8	93.28	101.76	84.8	93.28	93.28	59.36	76.32	84.8	84.8	101.76	110.24	254.4	296.8	318
		4)	336	450.5	530	148.4	180.2	233.2	106	106	127.2	106	106	116.6	74.2	84.8	116.6	127.2	137.8	137.8	318	397.5	424
		5)	210	254.4	296.8	76.32	76.32	110.24	67.84	84.8	84.8	67.84	76.32	76.32	50.88	59.36	59.36	67.84	76.32	84.8	212	233.2	254.4
		6)	214	291.5	344.5	95.4	95.4	148.4	95.4	106	116.6	84.8	106	106	53	63.6	84.8	74.2	84.8	95.4	265	291.5	318
		7)	275.6	318	381.6	110.24	127.2	169.6	84.8	93.28	101.76	84.8	93.28	93.28	59.36	76.32	84.8	84.8	101.76	110.24	254.4	296.8	318
		8)	336	450.5	530	148.4	180.2	233.2	106	106	127.2	106	106	116.6	74.2	84.8	116.6	127.2	137.8	137.8	318	397.5	424
		9)	212	254.4	296.8	76.32	76.32	110.24	67.84	84.8	84.8	67.84	76.32	76.32	50.88	59.36	59.36	67.84	76.32	84.8	212	233.2	254.4
		10)	200	291.5	344.5	95.4	95.4	148.4	95.4	106	116.6	84.8	106	106	53	63.6	84.8	74.2	84.8	95.4	265	291.5	318
		11)	287.6	318	381.6	110.24	127.2	169.6	84.8	93.28	101.76	84.8	93.28	93.28	59.36	76.32	84.8	84.8	101.76	110.24	254.4	296.8	318
		12)	336	450.5	530	148.4	180.2	233.2	106	106	127.2	106	106	116.6	74.2	84.8	116.6	127.2	137.8	137.8	318	397.5	424
		13)	212	254.4	296.8	76.32	76.32	110.24	67.84	84.8	84.8	67.84	76.32	76.32	50.88	59.36	59.36	67.84	76.32	84.8	212	233.2	254.4
		14)	212	291.5	344.5	95.4	95.4	148.4	95.4	106	116.6	84.8	106	106	53	63.6	84.8	74.2	84.8	95.4	265	291.5	318
		15)	275.6	318	381.6	110.24	127.2	169.6	84.8	93.28	101.76	84.8	93.28	93.28	59.36	76.32	84.8	84.8	101.76	110.24	254.4	296.8	318
		16)	332	450.5	530	148.4	180.2	233.2	106	106	127.2	106	106	116.6	74.2	84.8	116.6	127.2	137.8	137.8	318	397.5	424
		17)	216	254.4	296.8	76.32	76.32	110.24	67.84	84.8	84.8	67.84	76.32	76.32	50.88	59.36	59.36	67.84	76.32	84.8	212	233.2	254.4
		18)	212	291.5	344.5	95.4	95.4	148.4	95.4	106	116.6	84.8	106	106	53	63.6	84.8	74.2	84.8	95.4	265	291.5	318
		19)	275.6	318	381.6	110.24	127.2	169.6	84.8	93.28	101.76	84.8	93.28	93.28	59.36	76.32	84.8	84.8	101.76	110.24	254.4	296.8	318
		20)	336	450.5	530	148.4	180.2	233.2	106	106	127.2	106	106	116.6	74.2	84.8	116.6	127.2	137.8	137.8	318	397.5	424
		21)	220	254.4	296.8	76.32	76.32	110.24	67.84	84.8	84.8	67.84	76.32	76.32	50.88	59.36	59.36	67.84	76.32	84.8	212	233.2	254.4
		22)	212	291.5	344.5	95.4	95.4	148.4	95.4	106	116.6	84.8	106	106	53	63.6	84.8	74.2	84.8	95.4	265	291.5	318
		23)	267	318	381.6	110.24	127.2	169.6	84.8	93.28	101.76	84.8	93.28	93.28	59.36	76.32	84.8	84.8	101.76	110.24	254.4	296.8	318
		24)	336	450.5	530	148.4	180.2	233.2	106	106	127.2	106	106	116.6	74.2	84.8	116.6	127.2	137.8	137.8	318	397.5	424
		25)	212	254.4	296.8	76.32	76.32	110.24	67.84	84.8	84.8	67.84	76.32	76.32	50.88	59.36	59.36	67.84	76.32	84.8	212	233.2	254.4

[truncated: 5 more sheets: Sheet11, Sheet12, Sheet13, Лист14, Лист15]
